# Supplementary material for: Diammonium Glycyrrhizinate-Based Micelles for Improving the Hepatoprotective Effect of Baicalin: Characterization and Biopharmaceutical Study
Source: Pharmaceutics. 2022 Dec 30;15(1):125. doi: 10.3390/pharmaceutics15010125 (PMC9864020; doi:10.3390/pharmaceutics15010125)
Supplement: Supplementary file 1 [file pharmaceutics-15-00125-s001.zip]

Archive with 1 entries (1 files):
- pharmaceutics-2037562-supplementary.pdf
